# Supplementary material for: A Thrombomodulin Promoter Gene Polymorphism, rs2239562, Influences Both Susceptibility to and Outcome of Sepsis
Source: Front Med (Lausanne). 2022 Jan 10;8:762198. doi: 10.3389/fmed.2021.762198 (PMC8785550; doi:10.3389/fmed.2021.762198)
Supplement: Supplementary file 1 [file Table_1.xls]

## Sheet: Sheet1
Supplemental Table 1. Examined THBD polymorphisms
Gene	Region	Variation rs ID	ancestral allele from Ensemble rsID info	HGVS nomenclature name (g. ; c. or p. level)
THBD	5'upstream sequence	rs2239562	ancestral on R strand G	NM_000361.2:c.-1920G>C	-
THBD	5'upstream sequence	rs3216183(or rs149389521)	ancestral on R strand T	NM_000361.2:c.-1381_-1380delTT	-
THBD	ex1	rs121918667	ancestral on R strand A	NM_000361.2:c.158A>G	NP_000352.1:p.Asp53Gly
THBD	ex1	rs1800577	ancestral on R strand G	NM_000361.2:c.236G>C	NP_000352.1:p.Gly79Ala
THBD	ex1	rs1042579	ancestral on R strand C	NM_000361.2:c.1418C>T	NP_000352.1:p.Ala473Val
THBD	ex1	rs41348347	ancestral on R strand G	NM_000361.2:c.1456G>T	NP_000352.1:p.Asp486Tyr
THBD	ex1	rs1042580	ancestral on R strand A	NM_000361.2:c.*793A>G	-
THBD	ex1	rs3176123	ancestral on R strand A	NM_000361.2:c.*1001A>C	-
Genotyping was performed using a microarray chip (Asper BiotechTM) assay for eight SNPs which are on THBD and its promoter region.
