# Supplementary material for: A Thrombomodulin Promoter Gene Polymorphism, rs2239562, Influences Both Susceptibility to and Outcome of Sepsis
Source: Front Med (Lausanne). 2022 Jan 10;8:762198. doi: 10.3389/fmed.2021.762198 (PMC8785550; doi:10.3389/fmed.2021.762198)
Supplement: Supplementary file 2 [file Table_2.xls]

## Sheet: Supplemental Table 2
Supplemental table 2. Allele frequencies of eight THBD SNPs related to the outcome of severe sepsis in the discovery cohort
Marker	Corr/Trend P	Chi-Squared P	Fisher's Exact P	Odds Ratio ((DD, Dd) vs. (dd))	OR Lower Confidence Bound (DD,Dd/dd)	OR Upper Confidence Bound (DD,Dd/dd)	Call Rate	Minor Allele (Test Allele)	Major Allele	Minor Allele Frequency	Allele Freq. (Cases)	Allele Freq. (Controls)	HWE P	Genotype DD Count	DD (Cases)	DD (Controls)	Genotype Dd Count	Dd (Cases)	Dd (Controls)	Genotype dd Count	dd (Cases)	dd (Controls)	Missing Genotype Count
THBD_rs2239562	0.0328614	0.0321475	0.036805	2.70879	1.06691	6.87739	1	G	C	0.172131	0.203488	0.0972222	0.0966669	1	1	0	40	33	7	81	52	29	0
THBD_rs3216183	0.387626	0.385672	0.429888	0.708333	0.324518	1.54609	1	-	A	0.282787	0.255814	0.347222	0.316461	12	6	6	45	32	13	65	48	17	0
THBD_rs121918667							1	C	T	0	0	0	1	0	0	0	0	0	0	122	86	36	0
THBD_rs1800577							1	G	C	0	0	0	1	0	0	0	0	0	0	122	86	36	0
THBD_rs1042579	0.758357	0.757275	0.834421	0.878049	0.384796	2.00358	0.893443	A	G	0.311927	0.298701	0.34375	0.016066	16	10	6	36	26	10	57	41	16	13
THBD_rs41348347	0.358204	0.356225	1				1	A	C	0.00819672	0.0116279	0	0.927267	0	0	0	2	2	0	120	84	36	0
THBD_rs1042580	0.587333	0.585792	0.67855	0.799499	0.357256	1.78919	1	C	T	0.196721	0.186047	0.222222	0.873142	5	3	2	38	26	12	79	57	22	0
THBD_rs3176123	0.963767	0.963617	1	0.982028	0.450505	2.14066	1	G	T	0.32377	0.313953	0.347222	0.360559	15	9	6	49	36	13	58	41	17	0
