# Supplementary material for: A Thrombomodulin Promoter Gene Polymorphism, rs2239562, Influences Both Susceptibility to and Outcome of Sepsis
Source: Front Med (Lausanne). 2022 Jan 10;8:762198. doi: 10.3389/fmed.2021.762198 (PMC8785550; doi:10.3389/fmed.2021.762198)
Supplement: Supplementary file 3 [file Table_3.xls]

## Sheet: Supplemental Table 3
Supplemental table 3. Allele frequencies of eight THBD SNPs related to the outcome of severe sepsis in the validation cohort
Marker	Corr/Trend P	Chi-Squared P	Fisher's Exact P	Odds Ratio ((DD, Dd) vs. (dd))	OR Lower Confidence Bound (DD,Dd/dd)	OR Upper Confidence Bound (DD,Dd/dd)	Call Rate	Minor Allele (Test Allele)	Major Allele	Minor Allele Frequency	Allele Freq. (Cases)	Allele Freq. (Controls)	HWE P	Genotype DD Count	DD (Cases)	DD (Controls)	Genotype Dd Count	Dd (Cases)	Dd (Controls)	Genotype dd Count	dd (Cases)	dd (Controls)	Missing Genotype Count
THBD_rs2239562	0.239221	0.238327	0.291343	1.44618	0.781798	2.67516	1	G	C	0.18251	0.191327	0.156716	0.608448	10	7	3	76	61	15	177	128	49	0
THBD_rs3216183	0.875368	0.875133	0.887788	1.04587	0.597751	1.82994	1	-	A	0.254753	0.255102	0.253731	0.762224	18	13	5	98	74	24	147	109	38	0
THBD_rs121918667							0.984791	C	T	0	0	0	1	0	0	0	0	0	0	259	194	65	4
THBD_rs1800577							1	G	C	0	0	0	1	0	0	0	0	0	0	263	196	67	0
THBD_rs1042579	0.850111	0.849827	0.887328	1.05556	0.60311	1.84742	0.996198	A	G	0.267176	0.271795	0.253731	0.0945965	24	19	5	92	68	24	146	108	38	1
THBD_rs41348347	0.56764	0.566899	0.69583	0.663158	0.161111	2.72966	0.996198	A	C	0.0171756	0.0153061	0.0227273	0.777277	0	0	0	9	6	3	253	190	63	1
THBD_rs1042580	0.658979	0.65837	0.672013	1.13492	0.64751	1.98923	1	C	T	0.245247	0.255102	0.216418	0.347781	13	12	1	103	76	27	147	108	39	0
THBD_rs3176123	0.815114	0.814768	0.887354	1.06889	0.612155	1.86639	1	G	T	0.277567	0.283163	0.261194	0.145153	25	20	5	96	71	25	142	105	37	0
