# Supplementary material for: A Thrombomodulin Promoter Gene Polymorphism, rs2239562, Influences Both Susceptibility to and Outcome of Sepsis
Source: Front Med (Lausanne). 2022 Jan 10;8:762198. doi: 10.3389/fmed.2021.762198 (PMC8785550; doi:10.3389/fmed.2021.762198)
Supplement: Supplementary file 4 [file Table_4.xls]

## Sheet: Supplemental Table 4
Supplemental table 4. Allele frequencies of eight THBD SNPs related to the outcome of severe sepsis in the combined cohort
Marker	Corr/Trend P	Chi-Squared P	Fisher's Exact P	Odds Ratio ((DD, Dd) vs. (dd))	OR Lower Confidence Bound (DD,Dd/dd)	OR Upper Confidence Bound (DD,Dd/dd)	Call Rate	Minor Allele (Test Allele)	Major Allele	Minor Allele Frequency	Allele Freq. (Cases)	Allele Freq. (Controls)	HWE P	Genotype DD Count	DD (Cases)	DD (Controls)	Genotype Dd Count	Dd (Cases)	Dd (Controls)	Genotype dd Count	dd (Cases)	dd (Controls)	Missing Genotype Count
THBD_rs2239562	0.0281455	0.0279413	0.0282124	1.768	1.05979	2.94948	1	G	C	0.179221	0.195035	0.135922	0.635966	11	8	3	116	94	22	258	180	78	0
THBD_rs3216183	0.691474	0.691093	0.729038	0.912288	0.580039	1.43485	1	-	A	0.263636	0.255319	0.286408	0.394869	30	19	11	143	106	37	212	157	55	0
THBD_rs121918667							0.98961	C	T	0	0	0	1	0	0	0	0	0	0	381	280	101	4
THBD_rs1800577							1	G	C	0	0	0	1	0	0	0	0	0	0	385	282	103	0
THBD_rs1042579	0.968102	0.968059	1	0.990604	0.624048	1.57247	0.963636	A	G	0.280323	0.279412	0.282828	0.00525032	40	29	11	128	94	34	203	149	54	14
THBD_rs41348347	0.9569	0.956844	1	0.963504	0.250609	3.70434	0.997403	A	C	0.0143229	0.0141844	0.0147059	0.775836	0	0	0	11	8	3	373	274	99	1
THBD_rs1042580	0.900083	0.899953	1	1.02987	0.650876	1.62955	1	C	T	0.22987	0.234043	0.218447	0.499888	18	15	3	141	102	39	226	165	61	0
THBD_rs3176123	0.909576	0.909459	1	1.02656	0.653402	1.61282	1	G	T	0.292208	0.292553	0.291262	0.0790666	40	29	11	145	107	38	200	146	54	0
