# Supplementary material for: A Thrombomodulin Promoter Gene Polymorphism, rs2239562, Influences Both Susceptibility to and Outcome of Sepsis
Source: Front Med (Lausanne). 2022 Jan 10;8:762198. doi: 10.3389/fmed.2021.762198 (PMC8785550; doi:10.3389/fmed.2021.762198)
Supplement: Supplementary file 5 [file Table_5.xls]

## Sheet: Supplemental Table 5
Supplemental table 5. Allele frequencies of eight THBD SNPs related to susceptibility to severe sepsis in the multicenter cohort
Marker	Corr/Trend P	Chi-Squared P	Fisher's Exact P	Odds Ratio ((dd) vs. (DD, Dd))	OR Lower Confidence Bound (dd/DD,Dd)	OR Upper Confidence Bound (dd/DD,Dd)	Call Rate	Minor Allele (Test Allele)	Major Allele	Minor Allele Frequency	Allele Freq. (Cases)	Allele Freq. (Controls)	HWE P	Genotype DD Count	DD (Cases)	DD (Controls)	Genotype Dd Count	Dd (Cases)	Dd (Controls)	Genotype dd Count	dd (Cases)	dd (Controls)	Missing Genotype Count
THBD_rs2239562	0.0170645	0.0169403	0.0198209	1.5935	1.08602	2.3381	1	G	C	0.21573	0.186937	0.244395	0.298523	17	8	9	158	67	91	270	147	123	0
THBD_rs3216183	0.290884	0.29034	0.336472	0.81592	0.559482	1.1899	0.997753	-	A	0.23536	0.252252	0.218468	0.493751	22	13	9	165	86	79	257	123	134	1
THBD_rs121918667							0.993258	C	T	0	0	0	1	0	0	0	0	0	0	442	219	223	3
THBD_rs1800577							1	G	C	0	0	0	1	0	0	0	0	0	0	445	222	223	0
THBD_rs1042579	0.514042	0.513538	0.553375	0.8787	0.596119	1.29523	0.939326	A	G	0.246411	0.266968	0.22335	0.920191	25	19	6	156	80	76	237	122	115	27
THBD_rs41348347	0.0105908	0.0105034	0.0201145	0.107089	0.0134514	0.852553	0.997753	A	C	0.0112613	0.0202703	0.00225225	0.810337	0	0	0	10	9	1	434	213	221	1
THBD_rs1042580	0.96649	0.966452	1	0.992	0.682257	1.44237	1	C	T	0.247191	0.25	0.244395	0.416282	24	13	11	172	85	87	249	124	125	0
THBD_rs3176123	0.439232	0.438714	0.446085	0.862308	0.592623	1.25472	0.993258	G	T	0.260181	0.279279	0.240909	0.789719	31	20	11	168	84	84	243	118	125	3
